# Supplementary material for: RNA Sequencing and Targeted Knockdown Reveal miR-142a-5p as a Driver of Retinal Degeneration in rd1 Mice
Source: Biology (Basel). 2026 Jan 13;15(2):134. doi: 10.3390/biology15020134 (PMC12837277; doi:10.3390/biology15020134)
Supplement: Supplementary file 1 [file biology-15-00134-s001.zip]

Archive with 1 entries (1 files):
- biology-3884252-supplementary.pdf
